# Supplementary material for: Characterisation and Distribution of Karaka Ōkahu Purepure Virus—A Novel Emaravirus Likely to Be Endemic to New Zealand
Source: Viruses. 2021 Aug 14;13(8):1611. doi: 10.3390/v13081611 (PMC8402849; doi:10.3390/v13081611)
Supplement: Supplementary file 1 [file viruses-13-01611-s001.zip]

Archive with 1 entries (1 files):
- viruses-1295828-supplementary.pdf
